# Supplementary material for: Lack of Epileptogenic Effects of the Creatine Precursor Guanidinoacetic Acid on Neuronal Cultures In Vitro
Source: Biomolecules. 2022 Dec 30;13(1):74. doi: 10.3390/biom13010074 (PMC9856136; doi:10.3390/biom13010074)
Supplement: Supplementary file 1 [file biomolecules-13-00074-s001.zip]

Archive with 6 entries (6 files):
- Supplemental table 1.pdf
- Supplemental table 2.pdf
- Supplemental table 3.pdf
- Supplemental table 4.pdf
- Supplemental table 5.pdf
- Supplemental table 6.pdf
